# Supplementary material for: The molecular basis of Abelson kinase regulation by its αI-helix
Source: eLife. 2024 Apr 8;12:RP92324. doi: 10.7554/eLife.92324 (PMC11001296; doi:10.7554/eLife.92324)
Supplement: Figure 2—source data 2. [file elife-92324-fig2-data2.zip]

Archive with 5 entries (4 files):
- Figure 2-source data 2/
- Figure 2-source data 2/.DS_Store
- __MACOSX/Figure 2-source data 2/._.DS_Store
- Figure 2-source data 2/Figure_2_uncropped-gel_annotated.pdf
- __MACOSX/Figure 2-source data 2/._Figure_2_uncropped-gel_annotated.pdf
